# Supplementary material for: Indoor air microbial load, antibiotic susceptibility profiles of bacteria, and associated factors in different wards of Arba Minch General Hospital, southern Ethiopia
Source: PLoS One. 2022 Jul 7;17(7):e0271022. doi: 10.1371/journal.pone.0271022 (PMC9262214; doi:10.1371/journal.pone.0271022)
Supplement: S1 File — (XLSX) [file pone.0271022.s001.xlsx]

## Sheet: Sheet1
ward	Bacteriatype	spp	AMP	PIP	CTR	CFP	AGU	GEN	TTC	CHL	CIP	MER	PEN	CXT	DOX	VAN	ERY	SXT	CLN	MRSA	XDR	MDR	ESBL	Carb.confirmed
pediatrics ward	Grame negative	E. coli	sensitive	resistant	resistant	resistant	resistant	sensitive	ND	sensitive	sensitive	sensitive	ND	ND	ND	ND	ND	ND	ND	_xFFFF_	no	no	no	no
pediatrics ward	Grame negative	K. pneumonia	ND	sensitive	resistant	sensitive	sensitive	sensitive	ND	sensitive	sensitive	resistant	ND	ND	ND	ND	ND	ND	ND	ND	no	yes	yes	no
pediatrics ward	Grame negative	E. aerogen	ND	sensitive	sensitive	sensitive	sensitive	resistant	ND	sensitive	resistant	sensitive	ND	ND	ND	ND	ND	ND	ND	ND	no	no	no	no
pediatrics ward	Grame negative	C. freundi	ND	sensitive	sensitive	sensitive	resistant	resistant	ND	sensitive	sensitive	sensitive	ND	ND	ND	ND	ND	ND	ND	ND	no	no	no	no
pediatrics ward	Grame negative	proteus vulgaris	ND	sensitive	resistant	sensitive	resistant	sensitive	ND	sensitive	sensitive	sensitive	ND	ND	ND	ND	ND	ND	ND	ND	no	yes	no	no
pediatrics ward	Grame negative	P. aerogenosa	ND	sensitive	ND	resistant	ND	resistant	ND	ND	sensitive	resistant	ND	ND	ND	ND	ND	ND	ND	ND	no	yes	no	yes
pediatrics ward	Gram positive	staph. aureus	ND	ND	ND	ND	ND	resistant	resistant	resistant	resistant	ND	resistant	resistant	resistant	ND	resistant	sensitive	sensitive	yes	yes	yes	ND	ND
pediatrics ward	Gram positive	CONS	ND	ND	ND	ND	ND	resistant	resistant	resistant	resistant	ND	sensitive	sensitive	sensitive	ND	resistant	resistant	sensitive	ND	yes	no	ND	ND
pediatrics ward	Gram positive	Entrococcus spp	ND	ND	ND	ND	ND	ND	sensitive	sensitive	sensitive	ND	sensitive	ND	sensitive	resistant	resistant	ND	ND	ND	no	no	ND	ND
pediatrics ward	Gram positive	streptococcus spp	ND	ND	resistant	sensitive	ND	ND	sensitive	sensitive	ND	sensitive	ND	ND	ND	sensitive	sensitive	ND	sensitive	ND	no	no	ND	ND
pediatrics ward	Grame negative	K. pneumonia	ND	sensitive	sensitive	resistant	resistant	sensitive	ND	sensitive	sensitive	sensitive	ND	ND	ND	ND	ND	ND	ND	ND	no	yes	no	no
pediatrics ward	Grame negative	E. aerogen	ND	sensitive	sensitive	sensitive	resistant	resistant	ND	sensitive	resistant	sensitive	ND	ND	ND	ND	ND	ND	ND	ND	no	yes	no	no
pediatrics ward	Grame negative	P. aerogenosa	ND	sensitive	ND	resistant	ND	resistant	ND	sensitive	sensitive	ND	ND	ND	ND	ND	ND	ND	ND	ND	no	no	yes	no
pediatrics ward	Grame negative	Acinetobactoe spp	ND	sensitive	sensitive	sensitive	resistant	resistant	ND	ND	sensitive	sensitive	ND	ND	ND	ND	ND	ND	ND	ND	no	no	no	no
pediatrics ward	Gram positive	staph. aureus	ND	ND	ND	ND	ND	sensitive	sensitive	sensitive	sensitive	ND	resistant	resistant	sensitive	ND	sensitive	sensitive	resistant	no	no	yes	ND	ND
pediatrics ward	Gram positive	CONS	ND	ND	ND	ND	ND	sensitive	resistant	sensitive	resistant	ND	sensitive	resistant	sensitive	ND	resistant	resistant	sensitive	ND	no	yes	ND	ND
pediatrics ward	Gram positive	Bacillus spp	ND	ND	ND	ND	ND	ND	ND	ND	ND	ND	ND	ND	ND	ND	ND	ND	ND	ND	no	no	ND	ND
pediatrics ward	Gram positive	staph. aureus	ND	ND	ND	ND	ND	sensitive	resistant	sensitive	resistant	ND	resistant	resistant	sensitive	ND	sensitive	sensitive	resistant	yes	no	yes	ND	ND
pediatrics ward	Gram positive	CONS	ND	ND	ND	ND	ND	resistant	resistant	sensitive	sensitive	ND	resistant	sensitive	sensitive	ND	resistant	resistant	sensitive	ND	no	yes	ND	ND
pediatrics ward	Gram positive	staph. aureus	ND	ND	ND	ND	ND	sensitive	sensitive	sensitive	sensitive	ND	resistant	sensitive	sensitive	ND	sensitive	sensitive	sensitive	no	no	no	ND	ND
pediatrics ward	Gram positive	CONS	ND	ND	ND	ND	ND	resistant	resistant	sensitive	sensitive	ND	sensitive	sensitive	ND	sensitive	sensitive	sensitive	resistant	ND	no	yes	ND	ND
pediatrics ward	Grame negative	E. coli	sensitive	sensitive	resistant	resistant	resistant	sensitive	ND	sensitive	sensitive	resistant	ND	ND	ND	ND	ND	ND	ND	ND	no	yes	yes	no
pediatrics ward	Grame negative	K. pneumonia	Resistant	resistant	resistant	resistant	resistant	resistant	ND	sensitive	sensitive	resistant	ND	ND	ND	ND	ND	ND	ND	ND	no	yes	yes	no
pediatrics ward	Grame negative	E. aerogen	ND	sensitive	sensitive	resistant	sensitive	sensitive	ND	sensitive	sensitive	sensitive	ND	ND	ND	ND	ND	ND	ND	ND	no	no	no	no
pediatrics ward	Grame negative	C. freundi	ND	sensitive	sensitive	sensitive	resistant	sensitive	ND	sensitive	sensitive	sensitive	ND	ND	ND	ND	ND	ND	ND	ND	no	no	no	no
pediatrics ward	Grame negative	proteus mirabilis	Resistant	sensitive	sensitive	sensitive	resistant	sensitive	ND	sensitive	sensitive	resistant	ND	ND	ND	ND	ND	ND	ND	ND	no	yes	no	no
pediatrics ward	Grame negative	P. aerogenosa	ND	sensitive	ND	resistant	ND	resistant	ND	ND	sensitive	resistant	ND	ND	ND	ND	ND	ND	ND	ND	no	yes	yes	yes
pediatrics ward	Grame negative	Acinetobactoe spp	ND	sensitive	resistant	sensitive	resistant	resistant	ND	sensitive	sensitive	sensitive	ND	ND	ND	ND	ND	ND	ND	ND	no	yes	yes	no
pediatrics ward	Gram positive	staph. aureus	ND	ND	ND	ND	ND	sensitive	resistant	sensitive	sensitive	ND	resistant	resistant	sensitive	ND	resistant	sensitive	sensitive	yes	no	yes	ND	ND
pediatrics ward	Gram positive	CONS	ND	ND	ND	ND	ND	resistant	resistant	sensitive	sensitive	ND	resistant	sensitive	resistant	ND	sensitive	sensitive	sensitive	ND	no	yes	ND	ND
pediatrics ward	Gram positive	Entrococcus spp	ND	ND	ND	ND	ND	ND	sensitive	sensitive	sensitive	ND	sensitive	ND	sensitive	sensitive	resistant	ND	ND	ND	no	no	ND	ND
pediatrics ward	Grame negative	K. pneumonia	ND	resistant	sensitive	resistant	sensitive	sensitive	ND	sensitive	sensitive	sensitive	ND	ND	ND	ND	ND	ND	ND	ND	no	no	no	no
pediatrics ward	Grame negative	proteus vulgaris	ND	sensitive	sensitive	sensitive	resistant	sensitive	ND	sensitive	sensitive	sensitive	ND	ND	ND	ND	ND	ND	ND	ND	no	no	no	no
pediatrics ward	Grame negative	P. aerogenosa	ND	resistant	resistant	resistant	ND	ND	ND	ND	sensitive	sensitive	ND	ND	ND	ND	ND	ND	ND	ND	no	yes	no	yes
pediatrics ward	Grame negative	Acinetobactoe spp	ND	sensitive	resistant	resistant	resistant	resistant	ND	sensitive	sensitive	resistant	ND	ND	ND	ND	ND	ND	ND	ND	no	yes	no	no
pediatrics ward	Gram positive	staph. aureus	ND	ND	ND	ND	ND	sensitive	sensitive	sensitive	sensitive	ND	resistant	sensitive	sensitive	ND	sensitive	sensitive	sensitive	no	no	no	ND	ND
pediatrics ward	Gram positive	CONS	ND	ND	ND	ND	ND	resistant	resistant	resistant	sensitive	ND	resistant	resistant	sensitive	ND	resistant	resistant	resistant	ND	yes	yes	ND	ND
pediatrics ward	Gram positive	staph. aureus	ND	ND	ND	ND	ND	resistant	sensitive	sensitive	sensitive	ND	resistant	resistant	sensitive	ND	resistant	resistant	resistant	yes	no	yes	ND	ND
pediatrics ward	Gram positive	CONS	ND	ND	ND	ND	ND	resistant	sensitive	sensitive	ND	ND	sensitive	sensitive	sensitive	ND	resistant	sensitive	sensitive	ND	no	no	ND	ND
pediatrics ward	Gram positive	Entrococcus spp	ND	ND	ND	ND	ND	ND	sensitive	resistant	sensitive	ND	sensitive	ND	sensitive	sensitive	resistant	ND	ND	ND	no	no	ND	ND
pediatrics ward	Gram positive	staph. aureus	ND	ND	ND	ND	ND	resistant	sensitive	sensitive	sensitive	ND	sensitive	sensitive	sensitive	ND	resistant	resistant	sensitive	no	no	yes	ND	ND
pediatrics ward	Gram positive	CONS	ND	ND	ND	ND	ND	resistant	sensitive	sensitive	sensitive	ND	sensitive	sensitive	sensitive	ND	sensitive	sensitive	resistant	ND	no	no	ND	ND
pediatrics ward	Gram positive	staph. aureus	ND	ND	ND	ND	ND	sensitive	resistant	sensitive	sensitive	ND	resistant	resistant	resistant	ND	sensitive	resistant	resistant	yes	no	yes	ND	ND
pediatrics ward	Gram positive	CONS	ND	ND	ND	ND	ND	sensitive	sensitive	sensitive	sensitive	ND	resistant	resistant	sensitive	ND	resistant	resistant	resistant	ND	no	yes	ND	ND
pediatrics ward	Gram positive	CONS	ND	ND	ND	ND	ND	resistant	resistant	sensitive	sensitive	ND	resistant	sensitive	sensitive	ND	resistant	sensitive	resistant	ND	no	yes	ND	ND
orthopedic ward	Grame negative	K. pneumonia	ND	sensitive	resistant	resistant	resistant	sensitive	ND	sensitive	sensitive	resistant	ND	ND	ND	ND	ND	ND	ND	ND	no	yes	yes	yes
orthopedic ward	Grame negative	E. aerogen	ND	sensitive	sensitive	resistant	resistant	sensitive	ND	sensitive	sensitive	sensitive	ND	ND	ND	ND	ND	ND	ND	ND	no	no	no	no
orthopedic ward	Grame negative	proteus vulgaris	ND	sensitive	sensitive	sensitive	sensitive	sensitive	ND	sensitive	sensitive	sensitive	ND	ND	ND	ND	ND	ND	ND	ND	no	no	no	no
orthopedic ward	Grame negative	proteus mirabilis	Resistant	resistant	ND	resistant	ND	resistant	ND	ND	sensitive	resistant	ND	ND	ND	ND	ND	ND	ND	ND	no	yes	yes	yes
orthopedic ward	Grame negative	Acinetobactoe spp	ND	sensitive	resistant	resistant	resistant	sensitive	ND	resistant	sensitive	sensitive	ND	ND	ND	ND	ND	ND	ND	ND	no	yes	no	no
orthopedic ward	Gram positive	staph. aureus	ND	ND	ND	ND	ND	sensitive	resistant	sensitive	resistant	ND	resistant	resistant	sensitive	ND	resistant	sensitive	resistant	yes	no	yes	ND	ND
orthopedic ward	Gram positive	CONS	ND	ND	ND	ND	ND	resistant	sensitive	sensitive	resistant	ND	resistant	resistant	resistant	ND	resistant	sensitive	sensitive	ND	no	yes	ND	ND
orthopedic ward	Gram positive	Entrococcus spp	ND	ND	ND	ND	ND	ND	sensitive	sensitive	sensitive	ND	resistant	ND	sensitive	resistant	resistant	ND	ND	ND	no	no	ND	ND
orthopedic ward	Grame negative	K. pneumonia	ND	resistant	sensitive	resistant	resistant	sensitive	ND	sensitive	resistant	resistant	ND	ND	ND	ND	ND	ND	ND	ND	no	yes	yes	no
orthopedic ward	Grame negative	P. aerogenosa	ND	sensitive	ND	resistant	ND	resistant	ND	ND	sensitive	resistant	ND	ND	ND	ND	ND	ND	ND	ND	no	yes	no	yes
orthopedic ward	Gram positive	staph. aureus	ND	ND	ND	ND	ND	sensitive	sensitive	sensitive	resistant	ND	resistant	resistant	sensitive	ND	resistant	sensitive	sensitive	yes	no	yes	ND	ND
orthopedic ward	Gram positive	CONS	ND	ND	ND	ND	ND	resistant	resistant	sensitive	resistant	ND	resistant	sensitive	resistant	ND	resistant	resistant	sensitive	ND	no	yes	ND	ND
orthopedic ward	Gram positive	Entrococcus spp	ND	ND	ND	ND	ND	ND	resistant	sensitive	resistant	ND	resistant	ND	sensitive	resistant	resistant	ND	ND	ND	no	yes	ND	ND
orthopedic ward	Gram positive	staph. aureus	ND	ND	ND	ND	ND	resistant	resistant	sensitive	sensitive	ND	resistant	resistant	sensitive	ND	sensitive	resistant	resistant	yes	no	yes	ND	ND
orthopedic ward	Gram positive	CONS	ND	ND	ND	ND	ND	resistant	sensitive	sensitive	resistant	ND	resistant	sensitive	resistant	ND	resistant	sensitive	sensitive	ND	no	yes	ND	ND
orthopedic ward	Gram positive	Entrococcus spp	ND	ND	ND	ND	ND	ND	sensitive	sensitive	sensitive	ND	resistant	ND	sensitive	sensitive	resistant	ND	ND	ND	no	no	ND	ND
orthopedic ward	Gram positive	staph. aureus	ND	ND	ND	ND	ND	resistant	sensitive	sensitive	sensitive	ND	sensitive	sensitive	sensitive	ND	resistant	resistant	sensitive	no	no	yes	ND	ND
male surgical room	Grame negative	E. coli	Resistant	sensitive	sensitive	resistant	resistant	resistant	ND	sensitive	sensitive	sensitive	ND	ND	ND	ND	ND	ND	ND	ND	no	yes	yes	no
male surgical room	Grame negative	K. pneumonia	ND	sensitive	sensitive	sensitive	resistant	sensitive	ND	sensitive	sensitive	resistant	ND	ND	ND	ND	ND	ND	ND	ND	no	yes	no	yes
male surgical room	Grame negative	C. freundi	ND	sensitive	sensitive	resistant	resistant	sensitive	ND	sensitive	sensitive	sensitive	ND	ND	ND	ND	ND	ND	ND	ND	no	yes	no	no
male surgical room	Grame negative	proteus mirabilis	Resistant	sensitive	sensitive	sensitive	sensitive	resistant	resistant	sensitive	sensitive	sensitive	ND	ND	ND	ND	ND	ND	ND	ND	no	yes	no	no
male surgical room	Grame negative	P. aerogenosa	ND	resistant	ND	resistant	ND	sensitive	ND	ND	sensitive	resistant	ND	ND	ND	ND	ND	ND	ND	ND	no	yes	no	no
male surgical room	Grame negative	Acinetobactoe spp	ND	sensitive	resistant	resistant	resistant	sensitive	ND	resistant	sensitive	sensitive	ND	ND	ND	ND	ND	33	ND	ND	no	yes	yes	no
male surgical room	Gram positive	staph. aureus	ND	ND	ND	ND	ND	resistant	sensitive	sensitive	sensitive	ND	resistant	resistant	sensitive	ND	resistant	sensitive	resistant	yes	no	yes	ND	ND
male surgical room	Gram positive	CONS	ND	ND	ND	ND	ND	sensitive	resistant	sensitive	sensitive	ND	sensitive	sensitive	sensitive	ND	resistant	sensitive	sensitive	ND	no	no	ND	ND
male surgical room	Gram positive	Entrococcus spp	ND	ND	ND	ND	ND	ND	sensitive	sensitive	sensitive	ND	resistant	ND	resistant	sensitive	sensitive	ND	ND	ND	no	no	ND	ND
male surgical room	Gram positive	streptococcus spp	ND	ND	resistant	sensitive	ND	ND	sensitive	sensitive	ND	sensitive	ND	ND	ND	resistant	sensitive	ND	sensitive	ND	no	no	ND	ND
male surgical room	Grame negative	E. coli	sensitive	resistant	resistant	resistant	resistant	sensitive	ND	sensitive	sensitive	sensitive	ND	ND	ND	ND	ND	ND	ND	ND	no	yes	yes	no
male surgical room	Grame negative	K. pneumonia	ND	sensitive	sensitive	sensitive	sensitive	resistant	ND	sensitive	sensitive	sensitive	ND	ND	ND	ND	ND	ND	ND	ND	no	no	no	no
male surgical room	Grame negative	P. aerogenosa	ND	sensitive	ND	sensitive	ND	resistant	ND	ND	sensitive	sensitive	ND	ND	ND	ND	ND	ND	ND	ND	no	no	no	no
male surgical room	Grame negative	Acinetobactoe spp	ND	sensitive	resistant	resistant	resistant	sensitive	ND	resistant	resistant	sensitive	ND	ND	ND	ND	ND	ND	ND	ND	no	yes	yes	no
male surgical room	Gram positive	staph. aureus	ND	ND	ND	ND	ND	resistant	sensitive	sensitive	sensitive	ND	resistant	sensitive	sensitive	ND	resistant	sensitive	sensitive	no	no	yes	ND	ND
male surgical room	Gram positive	CONS	ND	ND	ND	ND	ND	resistant	sensitive	sensitive	sensitive	ND	resistant	sensitive	sensitive	ND	resistant	sensitive	sensitive	ND	no	yes	ND	ND
male surgical room	Gram positive	Entrococcus spp	ND	ND		ND	ND	ND	resistant	sensitive	sensitive	ND	resistant	ND	sensitive	sensitive	sensitive	ND	ND	ND	no	no	ND	ND
male surgical room	Grame negative	E. coli	sensitive	sensitive	sensitive	resistant	resistant	sensitive	ND	sensitive	sensitive	sensitive	ND	ND	ND	ND	ND	ND	ND	ND	no	no	no	no
male surgical room	Grame negative	K. pneumonia	ND	sensitive	sensitive	sensitive	resistant	resistant	ND	sensitive	resistant	resistant	ND	ND	ND	ND	ND	ND	ND	ND	no	yes	no	yes
male surgical room	Grame negative	C. freundi	ND	sensitive	sensitive	sensitive	sensitive	sensitive	ND	sensitive	sensitive	sensitive	ND	ND	ND	ND	ND	ND	ND	ND	no	no	no	no
male surgical room	Grame negative	Acinetobactoe spp	ND	sensitive	resistant	resistant	resistant	sensitive	ND	resistant	sensitive	resistant	ND	ND	ND	ND	ND	ND	ND	ND	no	no	yes	no
male surgical room	Gram positive	staph. aureus	ND	ND	ND	ND	ND	resistant	sensitive	sensitive	sensitive	ND	sensitive	sensitive	sensitive	ND	resistant	sensitive	sensitive	no	no	no	ND	ND
male surgical room	Gram positive	CONS	ND	ND	ND	ND	ND	sensitive	sensitive	sensitive	sensitive	ND	sensitive	sensitive	sensitive	ND	sensitive	sensitive	resistant	ND	no	no	ND	ND
male surgical room	Gram positive	Entrococcus spp	ND	ND	ND	ND	ND	ND	sensitive	sensitive	sensitive	ND	resistant	ND	sensitive	sensitive	ND	ND	ND	ND	no	no	ND	ND
male surgical room	Grame negative	K. pneumonia	ND	sensitive	sensitive	sensitive	resistant	sensitive	ND	sensitive	sensitive	sensitive	ND	ND	ND	ND	ND	ND	ND	ND	no	no	no	no
male surgical room	Gram positive	staph. aureus	ND	ND	ND	ND	ND	sensitive	sensitive	sensitive	resistant	ND	sensitive	sensitive	sensitive	ND	resistant	sensitive	sensitive	no	no	no	ND	ND
male surgical room	Gram positive	CONS	ND	ND	ND	ND	ND	sensitive	resistant	resistant	sensitive	ND	resistant	sensitive	sensitive	ND	sensitive	resistant	resistant	ND	no	no	ND	ND
male surgical room	Gram positive	staph. aureus	ND	ND	ND	ND	ND	sensitive	sensitive	resistant	sensitive	ND	resistant	resistant	sensitive	ND	sensitive	resistant	sensitive	yes	no	yes	ND	ND
male surgical room	Gram positive	CONS	ND	ND	ND	ND	ND	resistant	sensitive	sensitive	sensitive	ND	sensitive	sensitive	sensitive	ND	sensitive	sensitive	resistant	ND	no	no	ND	ND
male surgical room	Gram positive	staph. aureus	ND	ND	ND	ND	ND	resistant	sensitive	sensitive	resistant	ND	resistant	sensitive	sensitive	ND	resistant	sensitive	sensitive	no	no	yes	ND	ND
male surgical room	Gram positive	staph. aureus	ND	ND	ND	ND	ND	sensitive	sensitive	sensitive	sensitive	ND	resistant	sensitive	sensitive	ND	sensitive	sensitive	sensitive	no	no	no	ND	ND
female surgical room	Grame negative	E. coli	sensitive	sensitive	sensitive	sensitive	sensitive	sensitive	ND	sensitive	sensitive	sensitive	ND	ND	ND	ND	ND	ND	ND	ND	no	no	no	no
female surgical room	Grame negative	K. pneumonia	ND	sensitive	sensitive	sensitive	sensitive	sensitive	ND	sensitive	sensitive	sensitive	ND	ND	ND	ND	ND	ND	ND	ND	no	no	no	no
female surgical room	Grame negative	C. freundi	ND	sensitive	resistant	sensitive	resistant	sensitive	ND	sensitive	sensitive	sensitive	ND	ND	ND	ND	ND	ND	ND	ND	no	yes	no	no
female surgical room	Grame negative	proteus mirabilis	sensitive	sensitive	sensitive	sensitive	resistant	sensitive	ND	sensitive	sensitive	sensitive	ND	ND	ND	ND	ND	ND	ND	ND	no	no	no	no
female surgical room	Grame negative	P. aerogenosa	ND	sensitive	ND	sensitive	ND	resistant	ND	ND	sensitive	sensitive	ND	ND	ND	ND	ND	ND	ND	ND	no	no	no	no
female surgical room	Grame negative	Acinetobactoe spp	ND	resistant	resistant	sensitive	resistant	sensitive	ND	sensitive	sensitive	sensitive	ND	ND	ND	ND	ND	ND	ND	ND	no	yes	no	no
female surgical room	Gram positive	staph. aureus	ND	ND	ND	ND	ND	resistant	sensitive	resistant	resistant	ND	resistant	resistant	resistant	ND	resistant	sensitive	ND	no	no	yes	ND	ND
female surgical room	Gram positive	CONS	ND	ND	ND	ND	ND	sensitive	sensitive	sensitive	sensitive	ND	sensitive	sensitive	sensitive	ND	sensitive	sensitive	sensitive	ND	no	no	ND	ND
female surgical room	Gram positive	Entrococcus spp	ND	ND	ND	ND	ND	ND	sensitive	resistant	resistant	ND	resistant	ND	sensitive	resistant	resistant	ND	ND	ND	no	yes	ND	ND
female surgical room	Gram positive	streptococcus spp	ND	ND	ND	resistant	ND	ND	sensitive	sensitive	ND	sensitive	ND	ND	ND	ND	sensitive	ND	sensitive	ND	no	no	ND	ND
female surgical room	Grame negative	E. coli	sensitive	sensitive	resistant	resistant	sensitive	sensitive	ND	sensitive	resistant	sensitive	ND	ND	ND	ND	ND	ND	ND	ND	no	yes	no	no
female surgical room	Grame negative	K. pneumonia	ND	sensitive	sensitive	resistant	resistant	sensitive	ND	sensitive	sensitive	resistant	ND	ND	ND	ND	ND	ND	ND	ND	no	yes	no	yes
female surgical room	Grame negative	P. aerogenosa	ND	resistant	ND	resistant	ND	resistant	ND	ND	sensitive	resistant	ND	ND	ND	ND	ND	ND	ND	ND	no	yes	no	yes
female surgical room	Gram positive	staph. aureus	ND	ND	ND	ND	ND	resistant	sensitive	sensitive	sensitive	ND	sensitive	sensitive	sensitive	ND	sensitive	resistant	sensitive	no	no	no	ND	ND
female surgical room	Gram positive	CONS	ND	ND	ND	ND	ND	sensitive	sensitive	sensitive	sensitive	ND	resistant	sensitive	resistant	ND	resistant	sensitive	resistant	ND	no	no	ND	ND
female surgical room	Gram positive	Entrococcus spp	ND	ND	ND	ND	ND	ND	sensitive	sensitive	sensitive	ND	sensitive	ND	sensitive	sensitive	sensitive	ND	ND	ND	no	no	ND	ND
female surgical room	Gram positive	streptococcus spp	ND	ND	sensitive	sensitive	ND	ND	sensitive	sensitive	ND	sensitive	ND	ND	ND	sensitive	ND	ND	resistant	ND	no	no	ND	ND
female surgical room	Grame negative	P. aerogenosa	ND	sensitive	ND	sensitive	ND	sensitive	ND	ND	sensitive	resistant	ND	ND	ND	ND	ND	ND	ND	ND	no	no	no	no
female surgical room	Grame negative	Acinetobactoe spp	ND	sensitive	resistant	resistant	resistant	resistant	ND	resistant	sensitive	sensitive	ND	ND	ND	ND	ND	ND	ND	ND	no	yes	yes	yes
female surgical room	Gram positive	CONS	ND	ND	ND	ND	ND	sensitive	sensitive	sensitive	sensitive	ND	sensitive	sensitive	sensitive	ND	sensitive	resistant	sensitive	ND	no	no	ND	ND
female surgical room	Gram positive	Entrococcus spp	ND	ND	ND	ND	ND	ND	sensitive	resistant	sensitive	ND	resistant	ND	resistant	sensitive	resistant	ND	ND	ND	no	yes	ND	ND
female surgical room	Gram positive	CONS	ND	ND	ND	ND	ND	sensitive	sensitive	sensitive	sensitive	resistant	resistant	sensitive	sensitive	ND	sensitive	sensitive	resistant	ND	no	no	ND	ND
ICU	Grame negative	K. pneumonia	ND	sensitive	sensitive	resistant	resistant	sensitive	ND	sensitive	sensitive	sensitive	ND	ND	ND	ND	ND	ND	ND	ND	no	no	no	no
ICU	Grame negative	E. aerogen	ND	sensitive	sensitive	sensitive	sensitive	sensitive	ND	sensitive	sensitive	sensitive	ND	ND	ND	ND	ND	ND	ND	ND	no	no	no	no
ICU	Grame negative	P. aerogenosa	ND	sensitive	ND	resistant	ND	sensitive	ND	ND	sensitive	sensitive	ND	ND	ND	ND	ND	ND	ND	ND	no	no	no	no
ICU	Grame negative	Acinetobactoe spp	ND	sensitive	sensitive	sensitive	resistant	sensitive	ND	resistant	sensitive	sensitive	ND	ND	ND	ND	ND	ND	ND	ND	no	no	no	no
ICU	Gram positive	staph. aureus	ND	ND	ND	ND	ND	sensitive	sensitive	sensitive	sensitive	resistant	sensitive	sensitive	sensitive	resistant	sensitive	sensitive	sensitive	no	no	no	ND	ND
ICU	Gram positive	CONS	ND	ND	ND	ND	ND	sensitive	resistant	sensitive	sensitive	ND	sensitive	sensitive	sensitive	ND	sensitive	sensitive	sensitive	ND	no	no	ND	ND
ICU	Gram positive	Entrococcus spp	ND	ND	ND	ND	ND	ND	resistant	resistant	sensitive	ND	resistant	ND	resistant	resistant	resistant	ND	ND	ND	no	yes	ND	ND
ICU	Grame negative	E. aerogen	ND	sensitive	sensitive	resistant	resistant	resistant	ND	sensitive	sensitive	sensitive	ND	ND	ND	ND	ND	ND	ND	ND	no	yes	no	no
ICU	Gram positive	staph. aureus	ND	ND	ND	ND	ND	resistant	sensitive	sensitive	sensitive	ND	sensitive	sensitive	resistant	ND	sensitive	sensitive	sensitive	no	no	no	ND	ND
ICU	Gram positive	CONS	ND	ND	ND	ND	ND	sensitive	sensitive	sensitive	sensitive	ND	sensitive	sensitive	sensitive	ND	resistant	sensitive	sensitive	ND	no	no	ND	ND
ICU	Gram positive	Entrococcus spp	ND	ND	ND	ND	ND	ND	sensitive	sensitive	sensitive	ND	sensitive	ND	resistant	sensitive	sensitive	ND	ND	ND	no	no	ND	ND
ICU	Gram positive	streptococcus spp	ND	ND	sensitive	sensitive	ND	ND	sensitive	sensitive	ND	sensitive	ND	ND	ND	resistant	sensitive	resistant	resistant	ND	no	no	ND	ND
ICU	Gram positive	Micrococcus spp	ND	ND	ND	ND	ND	ND	ND	ND	ND	ND	ND	ND	ND	ND	ND	ND	ND	ND	no	no	ND	ND
ICU	Gram positive	staph. aureus	ND	ND	ND	ND	ND	sensitive	resistant	sensitive	sensitive	ND	resistant	resistant	sensitive	ND	resistant	resistant	resistant	yes	no	yes	ND	ND
ICU	Gram positive	CONS	ND	ND	ND	ND	ND	sensitive	sensitive	sensitive	sensitive	ND	ND	sensitive	sensitive	ND	sensitive	sensitive	sensitive	ND	no	no	ND	ND
OR	Grame negative	E. coli	sensitive	sensitive	resistant	sensitive	resistant	sensitive	ND	resistant	sensitive	resistant	ND	ND	ND	ND	ND	ND	ND	ND	no	yes	yes	yes
OR	Grame negative	K. pneumonia	ND	sensitive	sensitive	sensitive	sensitive	sensitive	ND	sensitive	sensitive	sensitive	ND	ND	ND	ND	ND	ND	ND	ND	no	no	no	no
OR	Grame negative	Acinetobactoe spp	ND	sensitive	sensitive	sensitive	resistant	resistant	ND	sensitive	sensitive	sensitive	ND	ND	ND	ND	ND	ND	ND	ND	no	no	no	no
OR	Gram positive	staph. aureus	ND	ND	ND	ND	ND	sensitive	sensitive	sensitive	sensitive	ND	sensitive	sensitive	sensitive	ND	resistant	sensitive	resistant	no	no	no	ND	ND
OR	Gram positive	CONS	ND	ND	ND	ND	ND	sensitive	sensitive	sensitive	sensitive	ND	sensitive	sensitive	sensitive	ND	sensitive	sensitive	sensitive	ND	no	no	ND	ND
OR	Gram positive	Entrococcus spp	ND	ND	ND	ND	ND	ND	sensitive	sensitive	resistant	ND	resistant	ND	ND	resistant	resistant	ND	ND	ND	no	yes	ND	ND
OR	Gram positive	staph. aureus	ND	ND	ND	ND	ND	sensitive	sensitive	sensitive	resistant	ND	sensitive	sensitive	resistant	ND	sensitive	sensitive	sensitive	no	no	no	ND	ND
OR	Gram positive	CONS	ND	ND	ND	ND	ND	resistant	resistant	sensitive	resistant	ND	resistant	resistant	resistant	ND	sensitive	resistant	resistant	ND	no	yes	ND	ND
OR	Gram positive	Entrococcus spp	ND	ND	ND	ND	ND	ND	sensitive	sensitive	sensitive	ND	sensitive	ND	ND	sensitive	resistant	ND	ND	ND	no	no	ND	ND
OR	Gram positive	staph. aureus	ND	ND	ND	ND	ND	resistant	resistant	sensitive	resistant	ND	resistant	resistant	sensitive	ND	sensitive	sensitive	sensitive	yes	no	yes	ND	ND
OR	Gram positive	CONS	ND	ND	ND	ND	ND	resistant	sensitive	sensitive	resistant	ND	resistant	sensitive	sensitive	ND	resistant	sensitive	sensitive	ND	no	yes	ND	ND
OR	Gram positive	staph. aureus	ND	ND	ND	ND	ND	sensitive	sensitive	sensitive	sensitive	ND	sensitive	sensitive	sensitive	ND	sensitive	resistant	sensitive	no	no	no	ND	ND
MW 1	Grame negative	E. coli	sensitive	sensitive	sensitive	resistant	sensitive	sensitive	ND	sensitive	sensitive	sensitive	ND	ND	ND	ND	ND	ND	ND	ND	no	no	no	no
MW 1	Grame negative	K. pneumonia	ND	sensitive	resistant	sensitive	resistant	sensitive	ND	sensitive	sensitive	resistant	ND	ND	ND	ND	ND	ND	ND	ND	no	yes	yes	yes
MW 1	Grame negative	E. aerogen	ND	sensitive	sensitive	resistant	resistant	sensitive	ND	sensitive	sensitive	sensitive	ND	ND	ND	ND	ND	ND	ND	ND	no	no	no	no
MW 1	Grame negative	C. freundi	ND	sensitive	sensitive	sensitive	sensitive	resistant	ND	sensitive	sensitive	sensitive	ND	ND	ND	ND	ND	ND	ND	ND	no	no	no	no
MW 1	Grame negative	P. aerogenosa	ND	sensitive	ND	resistant	ND	sensitive	ND	ND	sensitive	sensitive	ND	ND	ND	ND	ND	ND	ND	ND	no	no	no	no
MW 1	Grame negative	Acinetobactoe spp	ND	sensitive	resistant	resistant	resistant	resistant	ND	sensitive	sensitive	resistant	ND	ND	ND	ND	ND	ND	ND	ND	no	yes	yes	yes
MW 1	Gram positive	staph. aureus	ND	ND	ND	ND	ND	sensitive	resistant	sensitive	sensitive	ND	resistant	resistant	sensitive	ND	resistant	sensitive	sensitive	yes	no	yes	ND	ND
MW 1	Gram positive	CONS	ND	ND	ND	ND	ND	sensitive	sensitive	sensitive	sensitive	ND	sensitive	sensitive	sensitive	ND	sensitive	sensitive	resistant	ND	no	no	ND	ND
MW 1	Gram positive	Entrococcus spp	ND	ND	ND	ND	ND	ND	resistant	sensitive	resistant	ND	resistant	ND	sensitive	resistant	resistant	ND	ND	ND	yes	yes	ND	ND
MW 1	Gram positive	streptococcus spp	ND	ND	resistant	sensitive	ND	ND	sensitive	sensitive	ND	sensitive	ND	ND	ND	sensitive	sensitive	ND	sensitive	ND	no	no	ND	ND
MW 1	Gram positive	Bacillus spp	ND	ND	ND	ND	ND	ND	ND	ND	ND	ND	ND	ND	ND	ND	ND	ND	ND	ND	no	no	ND	ND
MW 1	Grame negative	E. coli	sensitive	sensitive	sensitive	sensitive	resistant	resistant	ND	sensitive	sensitive	sensitive	ND	ND	ND	ND	ND	ND	ND	ND	no	no	no	no
MW 1	Grame negative	K. pneumonia	ND	sensitive	sensitive	sensitive	sensitive	sensitive	ND	sensitive	sensitive	sensitive	ND	ND	ND	ND	ND	ND	ND	ND	no	no	no	no
MW 1	Grame negative	E. aerogen	ND	resistant	resistant	resistant	resistant	resistant	ND	sensitive	sensitive	sensitive	ND	ND	ND	ND	ND	ND	ND	ND	no	yes	no	yes
MW 1	Grame negative	P. aerogenosa	ND	sensitive	ND	sensitive	ND	sensitive	ND	ND	sensitive	resistant	ND	ND	ND	ND	ND	ND	ND	ND	no	no	no	yes
MW 1	Grame negative	Acinetobactoe spp	ND	sensitive	sensitive	resistant	resistant	sensitive	ND	sensitive	resistant	sensitive	ND	ND	ND	ND	ND	ND	ND	ND	no	yes	no	no
MW 1	Gram positive	staph. aureus	ND	ND	ND	ND	ND	resistant	resistant	sensitive	resistant	ND	sensitive	sensitive	sensitive	ND	sensitive	resistant	sensitive	no	no	yes	ND	ND
MW 1	Gram positive	CONS	ND	ND	ND	ND	ND	sensitive	resistant	sensitive	sensitive	ND	resistant	sensitive	sensitive	ND	resistant	resistant	sensitive	ND	no	yes	ND	ND
MW 1	Gram positive	Entrococcus spp	ND	ND	ND	ND	ND	ND	resistant	resistant	resistant	ND	resistant	ND	sensitive	resistant	resistant		ND	ND	yes	yes	ND	ND
MW 1	Grame negative	K. pneumonia	ND	sensitive	sensitive	sensitive	resistant	sensitive	ND	sensitive	sensitive	sensitive	ND	ND	ND	ND	ND	ND	ND	ND	no	no	no	no
MW 1	Gram positive	staph. aureus	ND	ND	ND	ND	ND	sensitive	sensitive	sensitive	sensitive	ND	sensitive	sensitive	sensitive	ND	resistant	resistant	sensitive	no	no	no	ND	ND
MW 2	Grame negative	E. coli	sensitive	sensitive	sensitive	sensitive	sensitive	resistant	ND	sensitive	resistant	sensitive	ND	ND	ND	ND	ND	ND	ND	ND	no	no	no	no
MW 2	Grame negative	K. pneumonia	ND	sensitive	sensitive	sensitive	resistant	resistant	ND	sensitive	sensitive	sensitive	ND	ND	ND	ND	ND	ND	ND	ND	no	no	no	no
MW 2	Grame negative	E. aerogen	ND	resistant	resistant	resistant	resistant	sensitive	ND	sensitive	sensitive	sensitive	ND	ND	ND	ND	ND	ND	ND	ND	no	yes	yes	no
MW 2	Grame negative	C. freundi	ND	sensitive	sensitive	sensitive	resistant	resistant	ND	sensitive	sensitive	sensitive	ND	ND	ND	ND	ND	ND	ND	ND	no	yes	no	no
MW 2	Grame negative	proteus vulgaris	ND	sensitive	sensitive	sensitive	sensitive	resistant	ND	sensitive	sensitive	sensitive	ND	ND	ND	ND	ND	ND	ND	ND	no	no	no	no
MW 2	Grame negative	P. aerogenosa	ND	resistant	ND	resistant	ND	resistant	ND	ND	sensitive	resistant	ND	ND	ND	ND	ND	ND	ND	ND	yes	yes	yes	yes
MW 2	Grame negative	Acinetobactoe spp	ND	sensitive	resistant	sensitive	sensitive	sensitive	ND	resistant	resistant	sensitive	ND	ND	ND	ND	ND	ND	ND	ND	no	yes	no	no
MW 2	Gram positive	staph. aureus	ND	ND	ND	ND	ND	resistant	sensitive	sensitive	resistant	ND	resistant	resistant	sensitive	ND	resistant	sensitive	sensitive	yes	no	yes	ND	ND
MW 2	Gram positive	CONS	ND	ND	ND	ND	ND	resistant	resistant	sensitive	sensitive	ND	resistant	sensitive	resistant	ND	resistant	sensitive	sensitive	ND	no	yes	ND	ND
MW 2	Gram positive	Entrococcus spp	ND	ND	ND	ND	ND	ND	sensitive	sensitive	ND	ND	sensitive	ND	sensitive	sensitive	sensitive	ND	ND	ND	no	no	ND	ND
MW 2	Gram positive	streptococcus spp	ND	ND	resistant	sensitive	ND	ND	sensitive	sensitive	ND	sensitive	ND	ND	ND	resistant	sensitive	ND	resistant	ND	no	no	ND	ND
MW 2	Grame negative	P. aerogenosa	ND	sensitive	ND	resistant	ND	resistant	ND	ND	sensitive	sensitive	ND	ND	ND	ND	ND	ND	ND	ND	no	no	no	no
MW 2	Gram positive	staph. aureus	ND	ND	ND	ND	ND	sensitive	sensitive	sensitive	sensitive	ND	sensitive	sensitive	sensitive	ND	sensitive	resistant	sensitive	no	no	no	ND	ND
MW 2	Gram positive	CONS	ND	ND	ND	ND	ND	resistant	resistant	sensitive	sensitive	ND	sensitive	sensitive	sensitive	ND	resistant	resistant	sensitive	ND	no	yes	ND	ND
MW 2	Gram positive	streptococcus spp	ND	ND	resistant	sensitive	ND	ND	sensitive	sensitive	ND	sensitive	ND	ND	sensitive	sensitive	ND	sensitive	sensitive	ND	no	no	ND	ND
MW 2	Gram positive	Bacillus spp	ND	ND	ND	ND	ND	ND	ND	ND	ND	ND	ND	ND	ND	ND	ND	ND	ND	ND	no	no	ND	ND
MW 2	Gram positive	staph. aureus	ND	ND	ND	ND	ND	resistant	resistant	sensitive	resistant	ND	resistant	resistant	sensitive	ND	resistant	sensitive	sensitive	yes	no	yes	ND	ND
MW 2	Gram positive	CONS	ND	ND	ND	ND	ND	resistant	resistant	sensitive	resistant	ND	sensitive	resistant	sensitive	ND	resistant	resistant	sensitive	ND	no	yes	ND	ND
MW 2	Gram positive	staph. aureus	ND	ND	ND	ND	ND	sensitive	sensitive	sensitive	sensitive	ND	resistant	sensitive	sensitive	ND	sensitive	resistant	sensitive	no	no	no	ND	ND
MW 3	Grame negative	E. coli	Resistant	sensitive	resistant	resistant	resistant	sensitive	ND	sensitive	sensitive	resistant	ND	ND	ND	ND	ND	ND	ND	ND	no	yes	no	yes
MW 3	Grame negative	K. pneumonia	ND	sensitive	sensitive	sensitive	sensitive	resistant	ND	sensitive	resistant	sensitive	ND	ND	ND	ND	ND	ND	ND	ND	no	yes	no	no
MW 3	Grame negative	E. aerogen	ND	resistant	resistant	sensitive	sensitive	sensitive	ND	resistant	sensitive	resistant	ND	ND	ND	ND	ND	ND	ND	ND	no	yes	yes	no
MW 3	Grame negative	proteus mirabilis	Resistant	sensitive	sensitive	resistant	resistant	resistant	ND	sensitive	resistant	sensitive	ND	ND	ND	ND	ND	ND	ND	ND	no	yes	yes	no
MW 3	Gram positive	staph. aureus	ND	ND	ND	ND	ND	resistant	resistant	sensitive	resistant	ND	sensitive	resistant	resistant	ND	resistant	sensitive	sensitive	yes	no	yes	ND	ND
MW 3	Gram positive	CONS	ND	ND	ND	ND	ND	sensitive	sensitive	sensitive	sensitive	ND	sensitive	sensitive	sensitive	ND	sensitive	sensitive	sensitive	ND	no	no	ND	ND
MW 3	Gram positive	Entrococcus spp	ND	ND	ND	ND	ND	ND	resistant	resistant	ND	ND	resistant	ND	sensitive	resistant	sensitive	ND	sensitive	ND	no	yes	ND	ND
MW 3	Gram positive	Bacillus spp	ND	ND	ND	ND	ND	ND	ND	ND	ND	ND	ND	ND	ND	ND	ND	ND	ND	ND	no	no	ND	ND
MW 3	Gram positive	Micrococcus spp	ND	ND	ND	ND	ND	ND	ND	ND	ND	ND	ND	ND	ND	ND	ND	ND	ND	ND	no	no	ND	ND
MW 3	Grame negative	E. coli	sensitive	sensitive	sensitive	sensitive	sensitive	resistant	ND	sensitive	sensitive	sensitive	ND	ND	ND	ND	ND	ND	ND	ND	no	no	no	no
MW 3	Gram positive	staph. aureus	ND	ND	ND	ND	ND	sensitive	sensitive	sensitive	sensitive	ND	sensitive	sensitive	sensitive	ND	sensitive	resistant	sensitive	no	no	no	ND	ND
MW 3	Gram positive	CONS	ND	ND	ND	ND	ND	resistant	sensitive	sensitive	sensitive	ND	resistant	resistant	sensitive	ND	resistant	sensitive	sensitive	ND	no	yes	ND	ND
MW 3	Gram positive	Entrococcus spp	ND	ND	ND	ND	ND	ND	sensitive	sensitive	ND	ND	sensitive	ND	sensitive	sensitive	resistant	ND	resistant	ND	no	no	ND	ND
MW 3	Gram positive	streptococcus spp	ND	ND	sensitive	sensitive	ND	ND	resistant	sensitive	ND	sensitive	sensitive	ND	ND	resistant	resistant	ND	resistant	ND	no	yes	ND	ND
MW 3	Gram positive	Bacillus spp	ND	ND	ND	ND	ND	ND	ND	ND	ND	ND	ND	ND	ND	ND	ND	ND	ND	ND	no	no	ND	ND
MW 3	Gram positive	staph. aureus	ND	ND	ND	ND	ND	sensitive	resistant	sensitive	resistant	ND	sensitive	sensitive	sensitive	ND	sensitive	sensitive	sensitive	no	no	no	ND	ND
Gyncology ward	Grame negative	E. coli	sensitive	sensitive	sensitive	resistant	resistant	sensitive	ND	sensitive	sensitive	sensitive	ND	ND	ND	ND	ND	ND	ND	ND	no	no	no	no
Gyncology ward	Grame negative	K. pneumonia	ND	sensitive	resistant	resistant	resistant	resistant	ND	sensitive	sensitive	sensitive	ND	ND	ND	ND	ND	ND	ND	ND	no	yes	yes	no
Gyncology ward	Grame negative	E. aerogen	ND	resistant	resistant	sensitive	resistant	resistant	ND	resistant	sensitive	sensitive	ND	ND	ND	ND	ND	ND	ND	ND	no	yes	no	no
Gyncology ward	Grame negative	proteus mirabilis	Resistant	sensitive	sensitive	sensitive	resistant	sensitive	ND	sensitive	sensitive	sensitive	ND	ND	ND	ND	ND	ND	ND	ND	no	no	no	no
Gyncology ward	Grame negative	P. aerogenosa	ND	sensitive	ND	sensitive	ND	sensitive	ND	ND	sensitive	resistant	ND	ND	ND	ND	ND	ND	ND	ND	no	no	no	no
Gyncology ward	Grame negative	Acinetobactoe spp	ND	sensitive	sensitive	sensitive	resistant	resistant	ND	sensitive	resistant	sensitive	ND	ND	ND	ND	ND	ND	ND	ND	no	yes	no	no
Gyncology ward	Gram positive	CONS	ND	ND	ND	ND	ND	sensitive	sensitive	sensitive	sensitive	ND	sensitive	sensitive	sensitive	ND	sensitive	sensitive	sensitive	ND	no	no	ND	ND
Gyncology ward	Gram positive	Entrococcus spp	ND	ND	ND	ND	ND	ND	resistant	sensitive	sensitive	ND	sensitive	ND	sensitive	sensitive	sensitive	ND	ND	ND	no	no	ND	ND
Gyncology ward	Gram positive	streptococcus spp	ND	ND	resistant	sensitive	ND	ND	sensitive	sensitive	ND	sensitive	sensitive	ND	ND	resistant	sensitive	ND	resistant	ND	no	yes	ND	ND
Gyncology ward	Gram positive	Bacillus spp	ND	ND	ND	ND	ND	ND	ND	ND	ND	ND	ND	ND	ND	ND	ND	ND	ND	ND	no	no	ND	ND
Gyncology ward	Gram positive	Micrococcus spp	ND	ND	ND	ND	ND	ND	ND	ND	ND	ND	ND	ND	ND	ND	ND	ND	ND	ND	no	no	ND	ND
Gyncology ward	Gram positive	Micrococcus spp	ND	ND	ND	ND	ND	ND	ND	ND	ND	ND	ND	ND	ND	ND	ND	ND	ND	ND	no	no	ND	ND
Gyncology ward	Grame negative	E. coli	Resistant	sensitive	resistant	resistant	resistant	sensitive	ND	resistant	sensitive	resistant	ND	ND	ND	ND	ND	ND	ND	ND	no	yes	yes	yes
Gyncology ward	Grame negative	K. pneumonia	ND	sensitive	sensitive	sensitive	resistant	resistant	ND	sensitive	sensitive	sensitive	ND	ND	ND	ND	ND	ND	ND	ND	no	yes	no	no
Gyncology ward	Grame negative	C. freundi	ND	sensitive	sensitive	resistant	resistant	resistant	ND	resistant	sensitive	sensitive	ND	ND	ND	ND	ND	ND	ND	ND	no	yes	yes	no
Gyncology ward	Grame negative	P. aerogenosa	ND	resistant	ND	resistant	ND	sensitive	ND	ND	sensitive	resistant	ND	ND	ND	ND	ND	ND	ND	ND	no	yes	no	yes
Gyncology ward	Grame negative	Acinetobactoe spp	ND	resistant	resistant	sensitive	resistant	resistant	ND	sensitive	resistant	sensitive	ND	ND	ND	ND	ND	ND	ND	ND	no	yes	yes	no
Gyncology ward	Gram positive	staph. aureus	ND	ND	ND	ND	ND	resistant	sensitive	sensitive	sensitive	ND	sensitive	sensitive	sensitive	ND	sensitive	sensitive	sensitive	no	no	no	ND	ND
Gyncology ward	Gram positive	CONS	ND	ND	ND	ND	ND	resistant	resistant	resistant	resistant	ND	resistant	sensitive	sensitive	ND	resistant	sensitive	resistant	ND	no	yes	ND	ND
Gyncology ward	Gram positive	streptococcus spp	ND	ND	sensitive	sensitive	ND	ND	sensitive	sensitive	ND	sensitive	sensitive	ND	ND	sensitive	sensitive	ND	sensitive	ND	no	no	ND	ND
Gyncology ward	Gram positive	Bacillus spp	ND	ND	ND	ND	ND	ND	ND	ND	ND	ND	ND	ND	ND	ND	ND	ND	ND	ND	no	no	ND	ND
Gyncology ward	Grame negative	P. aerogenosa	ND	sensitive	ND	sensitive	ND	sensitive	ND	ND	sensitive	resistant	ND	ND	ND	ND	ND	ND	ND	ND	no	no	no	no
Gyncology ward	Gram positive	staph. aureus	ND	ND	ND	ND	ND	resistant	resistant	sensitive	sensitive	ND	resistant	resistant	sensitive	ND	resistant	resistant	sensitive	yes	no	yes	ND	ND
Gyncology ward	Gram positive	CONS	ND	ND	ND	ND	ND	resistant	resistant	resistant	sensitive	ND	resistant	resistant	sensitive	ND	resistant	resistant	sensitive	ND	no	yes	ND	ND
Gyncology ward	Gram positive	staph. aureus	ND	ND	ND	ND	ND	sensitive	sensitive	sensitive	sensitive	ND	sensitive	sensitive	sensitive	ND	sensitive	sensitive	sensitive	no	no	no	ND	ND
Gyncology ward	Gram positive	CONS	ND	ND	ND	ND	ND	resistant	sensitive	sensitive	sensitive	ND	sensitive	sensitive	sensitive	ND	resistant	sensitive	sensitive	ND	no	yes	ND	ND
Gyncology ward	Gram positive	staph. aureus	ND	ND	ND	ND	ND	sensitive	sensitive	sensitive	sensitive	ND	sensitive	sensitive	sensitive	ND	sensitive	sensitive	sensitive	no	no	no	ND	ND
Gyncology ward	Gram positive	CONS	ND	ND	ND	ND	ND	sensitive	sensitive	sensitive	sensitive	ND	sensitive	sensitive	sensitive	ND	sensitive	sensitive	sensitive	ND	no	no	ND	ND
Gyncology ward	Gram positive	staph. aureus	ND	ND	ND	ND	ND	sensitive	sensitive	sensitive	sensitive	ND	sensitive	sensitive	resistant	ND	resistant	sensitive	resistant	no	no	yes	ND	ND
Gyncology ward	Gram positive	staph. aureus	ND	ND	ND	ND	ND	sensitive	sensitive	sensitive	sensitive	ND	sensitive	sensitive	sensitive	ND	sensitive	sensitive	sensitive	no	no	no	ND	ND
Gyncology ward	Gram positive	staph. aureus	ND	ND	ND	ND	ND	resistant	resistant	sensitive	resistant	ND	resistant	resistant	sensitive	ND	resistant	resistant	resistant	yes	no	yes	ND	ND
