# Supplementary material for: Indoor air microbial load, antibiotic susceptibility profiles of bacteria, and associated factors in different wards of Arba Minch General Hospital, southern Ethiopia
Source: PLoS One. 2022 Jul 7;17(7):e0271022. doi: 10.1371/journal.pone.0271022 (PMC9262214; doi:10.1371/journal.pone.0271022)
Supplement: S2 File — (XLSX) [file pone.0271022.s002.xlsx]

## Sheet: Sheet1
ward	sampling number	sampling time	bacterial load	fungal load	microbial load European	WHO experts bacterial	occupancy	room temperature	damp	renovation of rooms	bed making activities	room traffic	cleaning activities	mechanical ventilation	work area	windows and doors	bedding	food and drugs	waste materials	cleaness of environment
pediatrics	sampling no. 1	morning session	1877	2298	‘ very high’ load	>1000CFU/m3	high	above 280c	yes	yes	yes	low	yes	no	no	no	no	no	no	yes
pediatrics	sampling no. 2	afternoon session	2085	2148	‘ very high’ load	>1000CFU/m3	high	above 280c	yes	yes	yes	high	yes	yes	yes	no	no	no	no	no
pediatrics	sampling n0. 3	morning session	1996	1862	‘ high’load	<1000CFU/M3	medium	250c – 280c	yes	no	no	high	yes	no	no	no	no	no	no	no
pediatrics	sampling no. 4	afternoon session	2453	921	‘ very high’ load	>1000CFU/m3	low	250c – 280c	no	no	no	high	yes	yes	yes	yes	no	no	no	no
pediatrics	sampling no.5	morning session	769	817	‘ high’load	<1000CFU/M3	low	below 250c	no	no	no	medium	yes	no	yes	yes	no	no	no	yes
pediatrics	sampling no.6	afternoon session	1550	1120	‘ high’load	<1000CFU/M3	high	250c – 280c	no	no	yes	high	yes	yes	no	no	yes	no	no	no
pediatrics	sampling no.	morning session	2548	1654	‘ very high’ load	>1000CFU/m3	high	above 280c	yes	yes	no	medium	yes	yes	yes	no	no	no	yes	no
pediatrics	sampling no. 8	afternoon session	1663	2313	‘ high’load	>1000CFU/m3	high	250c – 280c	yes	no	no	high	yes	no	no	no	no	no	no	no
pediatrics	sampling no. 9	morning session	3210	3412	‘ very high’ load	>1000CFU/m3	low	above 280c	yes	no	no	medium	no	yes	no	yes	yes	yes	no	no
pediatrics	sampling no. 10	afternoon session	3340	2512	‘ very high’ load	>1000CFU/m3	high	250c – 280c	yes	no	yes	high	no	yes	yes	no	yes	no	yes	no
pediatrics	sampling no.11	morning session	1678	1323	‘ high’load	<1000CFU/M3	high	above 280c	yes	no	no	high	yes	yes	no	yes	no	no	no	no
pediatrics	sampling no.12	afternoon session	933	867	‘ high’load	<1000CFU/M3	low	below 250c	no	no	no	medium	no	no	yes	no	no	yes	yes	yes
orthopedic ward	sampling no. 1	morning session	261	238	‘ intermediate’load	<1000CFU/M3	low	below 250c	no	no	no	medium	yes	no	no	no	yes	yes	yes	yes
orthopedic ward	sampling no. 2	afternoon session	240	340	‘ intermediate’load	<1000CFU/M3	low	250c – 280c	no	no	no	low	no	yes	yes	no	no	yes	no	yes
orthopedic ward	sampling n0. 3	morning session	350	184	‘ intermediate’load	<1000CFU/M3	high	below 250c	no	no	no	high	no	yes	no	no	yes	yes	yes	yes
orthopedic ward	sampling no. 4	afternoon session	832	324	‘ low’load	<1000CFU/M3	low	below 250c	no	no	no	medium	no	yes	yes	no	no	no	yes	yes
orthopedic ward	sampling no.5	morning session	1200	589	‘ very high’ load	>1000CFU/m3	low	above 280c	yes	no	no	high	no	no	yes	yes	yes	no	yes	yes
orthopedic ward	sampling no.6	afternoon session	840	657	‘ high’load	<1000CFU/M3	medium	above 280c	no	no	no	medium	no	yes	no	no	no	no	no	yes
orthopedic ward	sampling no.	morning session	1342	1243	‘ high’load	>1000CFU/m3	high	below 250c	yes	yes	no	high	yes	no	yes	no	no	no	no	yes
orthopedic ward	sampling no. 8	afternoon session	768	754	‘ high’load	<1000CFU/M3	medium	250c – 280c	no	no	no	high	yes	no	no	no	yes	yes	yes	yes
orthopedic ward	sampling no. 9	morning session	938	821	‘ high’load	<1000CFU/M3	medium	250c – 280c	no	no	no	medium	no	yes	yes	no	no	yes	yes	yes
orthopedic ward	sampling no. 10	afternoon session	564	670	‘ high’load	<1000CFU/M3	low	below 250c	no	no	no	low	no	no	yes	yes	no	yes	yes	yes
orthopedic ward	sampling no.11	morning session	1770	780	‘ very high’ load	>1000CFU/m3	high	above 280c	no	no	no	high	yes	yes	no	yes	no	yes	yes	yes
orthopedic ward	sampling no.12	afternoon session	1540	1790	‘ very high’ load	>1000CFU/m3	low	250c – 280c	no	yes	no	high	yes	yes	no	no	no	no	yes	yes
male surgical ward	sampling no. 1	morning session	3273	1669	‘ very high’ load	>1000CFU/m3	high	250c – 280c	yes	no	yes	medium	no	yes	no	yes	yes	no	no	yes
male surgical ward	sampling no. 2	afternoon session	3214	1521	‘ very high’ load	>1000CFU/m3	low	above 280c	yes	no	no	high	yes	yes	yes	no	no	no	no	no
male surgical ward	sampling n0. 3	morning session	2982	1461	‘ very high’ load	>1000CFU/m3	high	below 250c	yes	yes	no	high	yes	yes	no	no	yes	no	no	no
male surgical ward	sampling no. 4	afternoon session	3460	2460	‘ very high’ load	>1000CFU/m3	low	above 280c	no	no	yes	medium	yes	yes	yes	no	no	no	no	no
male surgical ward	sampling no.5	morning session	2785	3910	‘ very high’ load	>1000CFU/m3	high	above 280c	yes	no	no	high	yes	yes	no	no	no	yes	no	no
male surgical ward	sampling no.6	afternoon session	2230	1578	‘ high’load	>1000CFU/m3	high	above 280c	no	yes	no	high	yes	yes	no	yes	no	no	no	no
male surgical ward	sampling no.	morning session	2888	1454	‘ very high’ load	>1000CFU/m3	medium	250c – 280c	no	no	no	high	yes	yes	yes	yes	no	no	no	no
male surgical ward	sampling no. 8	afternoon session	3400	2435	‘ very high’ load	>1000CFU/m3	high	above 280c	yes	no	no	medium	yes	yes	yes	yes	no	no	no	no
male surgical ward	sampling no. 9	morning session	1230	1540	‘ high’load	>1000CFU/m3	high	above 280c	no	yes	yes	high	yes	yes	no	no	no	no	no	no
male surgical ward	sampling no. 10	afternoon session	3470	2340	‘ very high’ load	>1000CFU/m3	high	250c – 280c	yes	no	no	high	yes	yes	no	yes	no	no	yes	no
male surgical ward	sampling no.11	morning session	3668	2315	‘ very high’ load	>1000CFU/m3	high	above 280c	no	yes	no	high	yes	yes	yes	yes	no	yes	no	no
male surgical ward	sampling no.12	afternoon session	2890	988	‘ very high’ load	>1000CFU/m3	high	250c – 280c	yes	no	yes	high	no	no	no	no	no	no	no	no
female surgical ward	sampling no. 1	morning session	3320	1893	‘ very high’ load	>1000CFU/m3	high	below 250c	yes	no	no	high	yes	yes	yes	yes	no	no	no	no
female surgical ward	sampling no. 2	afternoon session	2391	1711	‘ very high’ load	>1000CFU/m3	high	above 280c	yes	no	no	low	no	no	yes	yes	yes	no	no	no
female surgical ward	sampling n0. 3	morning session	3412	1522	‘ very high’ load	>1000CFU/m3	high	above 280c	no	yes	no	high	yes	yes	no	yes	no	no	no	no
female surgical ward	sampling no. 4	afternoon session	3400	2430	‘ very high’ load	>1000CFU/m3	high	above 280c	yes	no	yes	low	no	no	yes	yes	no	no	no	no
female surgical ward	sampling no.5	morning session	2310	1100	‘ very high’ load	>1000CFU/m3	high	above 280c	yes	no	no	high	no	yes	no	yes	no	no	yes	no
female surgical ward	sampling no.6	afternoon session	3860	2900	‘ very high’ load	>1000CFU/m3	high	250c – 280c	no	yes	no	medium	yes	no	no	yes	yes	no	no	no
female surgical ward	sampling no.	morning session	908	780	‘ high’load	<1000CFU/M3	low	below 250c	no	no	no	high	no	yes	yes	no	yes	yes	yes	no
female surgical ward	sampling no. 8	afternoon session	3210	2340	‘ very high’ load	>1000CFU/m3	high	250c – 280c	no	no	yes	high	yes	yes	no	yes	no	no	no	no
female surgical ward	sampling no. 9	morning session	2543	1564	‘ high’load	>1000CFU/m3	low	above 280c	yes	no	no	high	no	no	no	yes	no	yes	yes	no
female surgical ward	sampling no. 10	afternoon session	3421	3670	‘ very high’ load	>1000CFU/m3	high	below 250c	yes	yes	yes	high	yes	no	yes	yes	no	no	no	no
female surgical ward	sampling no.11	morning session	530	670	‘ high’load	<1000CFU/M3	medium	below 250c	no	no	no	low	no	yes	yes	no	yes	yes	no	yes
female surgical ward	sampling no.12	afternoon session	875	867	‘ high’load	<1000CFU/M3	low	250c – 280c	no	no	no	low	no	yes	no	no	yes	yes	no	yes
ICU	sampling no. 1	morning session	983	894	‘ high’load	<1000CFU/M3	medium	below 250c	no	yes	no	medium	no	no	yes	yes	no	yes	yes	yes
ICU	sampling no. 2	afternoon session	763	795	‘ high’load	<1000CFU/M3	low	250c – 280c	no	yes	yes	low	no	no	no	no	yes	yes	yes	yes
ICU	sampling n0. 3	morning session	840	654	‘ high’load	<1000CFU/M3	low	below 250c	no	yes	no	low	no	no	yes	yes	yes	yes	no	yes
ICU	sampling no. 4	afternoon session	1600	1240	‘ high’load	>1000CFU/m3	medium	above 280c	no	yes	no	high	yes	no	no	no	no	no	no	no
ICU	sampling no.5	morning session	980	799	‘ high’load	<1000CFU/M3	medium	below 250c	no	no	no	low	no	no	yes	yes	yes	no	yes	yes
ICU	sampling no.6	afternoon session	556	536	‘ high’load	<1000CFU/M3	low	below 250c	no	yes	yes	high	no	no	yes	yes	yes	yes	no	yes
ICU	sampling no.	morning session	1020	910	‘ high’load	>1000CFU/m3	high	above 280c	yes	no	no	low	yes	no	no	no	yes	yes	no	no
ICU	sampling no. 8	afternoon session	1700	1840	‘ high’load	>1000CFU/m3	high	above 280c	no	no	no	low	yes	no	yes	no	no	no	yes	no
ICU	sampling no. 9	morning session	930	1023	‘ high’load	>1000CFU/m3	low	250c – 280c	no	yes	yes	medium	no	no	yes	no	yes	yes	no	no
ICU	sampling no. 10	afternoon session	1100	1321	‘ high’load	>1000CFU/m3	high	250c – 280c	no	no	yes	medium	yes	no	yes	no	yes	no	yes	no
ICU	sampling no.11	morning session	1555	1235	‘ high’load	>1000CFU/m3	high	above 280c	no	yes	yes	medium	yes	no	no	no	yes	yes	no	no
ICU	sampling no.12	afternoon session	1122	1400	‘ high’load	>1000CFU/m3	high	above 280c	yes	no	yes	high	yes	no	yes	no	no	no	no	no
OR	sampling no. 1	morning session	456	550	‘ high’load	<1000CFU/M3	low	250c – 280c	no	no	no	low	no	no	yes	yes	yes	yes	yes	yes
OR	sampling no. 2	afternoon session	520	610	‘ high’load	<1000CFU/M3	low	250c – 280c	no	yes	no	low	no	no	yes	yes	yes	yes	yes	yes
OR	sampling n0. 3	morning session	720	562	‘ high’load	<1000CFU/M3	low	250c – 280c	yes	yes	no	low	yes	no	no	yes	no	yes	yes	yes
OR	sampling no. 4	afternoon session	543	670	‘ high’load	<1000CFU/M3	low	250c – 280c	no	no	no	medium	no	no	yes	yes	yes	no	no	no
OR	sampling no.5	morning session	479	375	‘ high’load	<1000CFU/M3	low	250c – 280c	no	yes	no	high	no	no	no	yes	yes	yes	yes	yes
OR	sampling no.6	afternoon session	1120	690	‘ high’load	>1000CFU/m3	high	above 280c	no	no	yes	medium	no	no	yes	yes	no	no	yes	no
OR	sampling no.	morning session	620	440	‘ high’load	<1000CFU/M3	low	250c – 280c	no	no	no	low	yes	no	yes	no	yes	no	no	yes
OR	sampling no. 8	afternoon session	640	703	‘ high’load	<1000CFU/M3	medium	250c – 280c	no	yes	no	medium	no	no	no	yes	yes	yes	yes	yes
OR	sampling no. 9	morning session	930	720	‘ high’load	<1000CFU/M3	low	250c – 280c	no	yes	no	low	no	no	yes	yes	no	no	yes	yes
OR	sampling no. 10	afternoon session	565	878	‘ high’load	<1000CFU/M3	low	250c – 280c	no	no	no	medium	no	no	yes	yes	yes	yes	yes	yes
OR	sampling no.11	morning session	645	560	‘ high’load	<1000CFU/M3	low	250c – 280c	no	no	no	low	yes	no	no	yes	yes	no	no	yes
OR	sampling no.12	afternoon session	880	830	‘ high’load	<1000CFU/M3	low	250c – 280c	no	yes	no	medium	no	no	yes	yes	no	yes	yes	yes
Male medical ward(E-ward 1)	sampling no. 1	morning session	2261	1967	‘ very high’ load	>1000CFU/m3	high	above 280c	no	no	no	high	no	no	no	yes	no	no	no	no
Male medical ward(E-ward 1)	sampling no. 2	afternoon session	1893	2921	‘ very high’ load	>1000CFU/m3	high	above 280c	yes	yes	no	high	no	yes	yes	yes	no	yes	no	no
Male medical ward(E-ward 1)	sampling n0. 3	morning session	1551	1591	‘ very high’ load	>1000CFU/m3	low	above 280c	no	no	no	high	no	yes	no	yes	yes	no	no	no
Male medical ward(E-ward 1)	sampling no. 4	afternoon session	2435	3425	‘ very high’ load	>1000CFU/m3	high	above 280c	no	no	no	high	no	yes	no	yes	no	yes	yes	no
Male medical ward(E-ward 1)	sampling no.5	morning session	3760	3218	‘ very high’ load	>1000CFU/m3	medium	above 280c	no	no	no	medium	no	yes	no	yes	no	no	no	no
Male medical ward(E-ward 1)	sampling no.6	afternoon session	3454	1243	‘ very high’ load	>1000CFU/m3	high	above 280c	no	yes	yes	high	no	yes	yes	yes	no	no	no	no
Male medical ward(E-ward 1)	sampling no.	morning session	2140	1548	‘ very high’ load	>1000CFU/m3	medium	above 280c	no	no	yes	high	no	yes	yes	yes	yes	no	yes	no
Male medical ward(E-ward 1)	sampling no. 8	afternoon session	3680	2560	‘ very high’ load	>1000CFU/m3	high	above 280c	yes	yes	no	high	yes	no	no	no	yes	yes	yes	no
Male medical ward(E-ward 1)	sampling no. 9	morning session	1432	1640	‘ high’load	>1000CFU/m3	medium	250c – 280c	no	yes	yes	high	no	yes	no	no	no	no	no	no
Male medical ward(E-ward 1)	sampling no. 10	afternoon session	2147	2900	‘ very high’ load	>1000CFU/m3	medium	250c – 280c	no	yes	yes	high	no	yes	yes	no	no	no	no	no
Male medical ward(E-ward 1)	sampling no.11	morning session	3300	2320	‘ very high’ load	>1000CFU/m3	medium	above 280c	yes	no	yes	high	yes	no	no	no	no	no	yes	no
Male medical ward(E-ward 1)	sampling no.12	afternoon session	1890	2130	‘ high’load	>1000CFU/m3	high	above 280c	yes	no	yes	high	no	no	no	yes	yes	yes	yes	no
feamles medical ward(E- ward 2)	sampling no. 1	morning session	3125	1173	‘ very high’ load	>1000CFU/m3	low	above 280c	no	no	no	high	yes	yes	yes	no	yes	no	no	no
feamles medical ward(E- ward 2)	sampling no. 2	afternoon session	2398	1217	‘ very high’ load	>1000CFU/m3	high	above 280c	no	no	no	high	no	no	no	no	no	no	no	no
feamles medical ward(E- ward 2)	sampling n0. 3	morning session	2631	2330	‘ very high’ load	>1000CFU/m3	high	above 280c	yes	yes	no	high	yes	no	no	no	no	no	no	no
feamles medical ward(E- ward 2)	sampling no. 4	afternoon session	1760	1650	‘ high’load	>1000CFU/m3	high	250c – 280c	no	no	no	high	yes	yes	yes	no	no	yes	no	no
feamles medical ward(E- ward 2)	sampling no.5	morning session	1890	1980	‘ high’load	>1000CFU/m3	high	250c – 280c	no	no	no	high	no	yes	no	no	no	no	yes	no
feamles medical ward(E- ward 2)	sampling no.6	afternoon session	3402	2430	‘ very high’ load	>1000CFU/m3	medium	250c – 280c	no	yes	no	high	yes	yes	no	no	yes	yes	no	no
feamles medical ward(E- ward 2)	sampling no.	morning session	2670	1945	‘ very high’ load	>1000CFU/m3	high	250c – 280c	no	yes	no	high	no	yes	yes	no	no	no	no	no
feamles medical ward(E- ward 2)	sampling no. 8	afternoon session	2987	3890	‘ very high’ load	>1000CFU/m3	high	250c – 280c	no	yes	yes	high	yes	yes	no	no	no	yes	no	no
feamles medical ward(E- ward 2)	sampling no. 9	morning session	1670	1350	‘ high’load	>1000CFU/m3	high	above 280c	no	no	no	high	no	no	no	no	no	no	no	no
feamles medical ward(E- ward 2)	sampling no. 10	afternoon session	3200	2300	‘ very high’ load	>1000CFU/m3	high	above 280c	no	no	yes	high	yes	no	no	no	yes	no	yes	no
feamles medical ward(E- ward 2)	sampling no.11	morning session	1780	1590	‘ high’load	>1000CFU/m3	high	250c – 280c	no	no	no	high	no	yes	yes	no	yes	no	no	no
feamles medical ward(E- ward 2)	sampling no.12	afternoon session	2540	2650	‘ very high’ load	>1000CFU/m3	low	250c – 280c	no	yes	no	high	yes	yes	yes	no	yes	no	no	no
E- ward 3(single bed room)	sampling no. 1	morning session	185	241	‘ intermediate’load	<1000CFU/M3	low	below 250c	no	no	no	high	no	yes	yes	yes	no	no	no	yes
E- ward 3(single bed room)	sampling no. 2	afternoon session	178	561	‘ intermediate’load	<1000CFU/M3	low	below 250c	no	no	no	high	no	yes	yes	yes	no	no	no	yes
E- ward 3(single bed room)	sampling n0. 3	morning session	190	340	‘ low’load	<1000CFU/M3	low	below 250c	no	no	no	medium	no	yes	yes	yes	yes	no	yes	yes
E- ward 3(single bed room)	sampling no. 4	afternoon session	340	230	‘ intermediate’load	<1000CFU/M3	low	below 250c	no	no	no	low	no	no	no	yes	no	no	no	yes
E- ward 3(single bed room)	sampling no.5	morning session	780	760	‘ high’load	<1000CFU/M3	low	below 250c	no	no	no	medium	yes	no	yes	yes	yes	no	no	no
E- ward 3(single bed room)	sampling no.6	afternoon session	1400	1200	‘ high’load	>1000CFU/m3	high	250c – 280c	no	no	yes	high	no	yes	no	yes	no	no	no	yes
E- ward 3(single bed room)	sampling no.	morning session	2300	1890	‘ very high’ load	>1000CFU/m3	high	250c – 280c	no	no	no	high	yes	no	yes	no	no	no	no	no
E- ward 3(single bed room)	sampling no. 8	afternoon session	1900	1340	‘ very high’ load	>1000CFU/m3	high	250c – 280c	no	no	no	high	yes	no	no	no	yes	no	yes	no
E- ward 3(single bed room)	sampling no. 9	morning session	1800	1490	‘ very high’ load	>1000CFU/m3	medium	above 280c	yes	yes	yes	high	no	yes	no	no	no	no	yes	no
E- ward 3(single bed room)	sampling no. 10	afternoon session	900	760	‘ high’load	<1000CFU/M3	low	below 250c	no	no	no	medium	no	no	yes	no	no	no	yes	no
E- ward 3(single bed room)	sampling no.11	morning session	1230	1430	‘ high’load	>1000CFU/m3	medium	above 280c	yes	yes	yes	high	no	yes	yes	no	yes	no	no	no
E- ward 3(single bed room)	sampling no.12	afternoon session	1657	1200	‘ high’load	>1000CFU/m3	medium	above 280c	no	yes	yes	high	no	yes	no	no	no	no	no	no
gyncology ward	sampling no. 1	morning session	2738	1235	‘ very high’ load	>1000CFU/m3	high	above 280c	yes	no	yes	high	no	no	yes	yes	no	yes	yes	no
gyncology ward	sampling no. 2	afternoon session	4320	2148	‘ very high’ load	>1000CFU/m3	high	above 280c	no	no	yes	high	no	no	no	yes	yes	yes	yes	no
gyncology ward	sampling n0. 3	morning session	3512	1921	‘ very high’ load	>1000CFU/m3	high	above 280c	yes	no	yes	high	no	no	yes	yes	no	yes	no	no
gyncology ward	sampling no. 4	afternoon session	3500	2600	‘ very high’ load	>1000CFU/m3	high	above 280c	no	no	yes	high	yes	no	yes	no	no	no	no	no
gyncology ward	sampling no.5	morning session	2400	1800	‘ very high’ load	>1000CFU/m3	high	250c – 280c	no	no	no	high	no	no	no	no	yes	no	yes	no
gyncology ward	sampling no.6	afternoon session	2450	2300	‘ very high’ load	>1000CFU/m3	high	250c – 280c	no	no	no	high	no	no	yes	yes	no	no	no	no
gyncology ward	sampling no.	morning session	2980	3200	‘ very high’ load	>1000CFU/m3	high	above 280c	no	no	yes	high	yes	no	no	yes	no	no	no	no
gyncology ward	sampling no. 8	afternoon session	2500	1800	‘ very high’ load	>1000CFU/m3	high	250c – 280c	no	no	no	high	no	no	yes	yes	yes	no	no	no
gyncology ward	sampling no. 9	morning session	2000	2100	‘ high’load	>1000CFU/m3	high	above 280c	no	no	no	high	no	no	yes	yes	yes	no	yes	no
gyncology ward	sampling no. 10	afternoon session	2800	2300	‘ very high’ load	>1000CFU/m3	high	above 280c	no	no	no	high	no	no	no	yes	no	no	no	no
gyncology ward	sampling no.11	morning session	3400	2340	‘ very high’ load	>1000CFU/m3	high	250c – 280c	no	no	no	high	no	no	yes	yes	yes	no	no	no
gyncology ward	sampling no.12	afternoon session	2540	1900	‘ very high’ load	>1000CFU/m3	high	above 280c	no	no	yes	high	no	no	no	yes	yes	no	no	no
